# Supplementary material for: Imported severe malaria and risk factors for intensive care: A single-centre retrospective analysis
Source: PLoS One. 2019 Nov 14;14(11):e0225135. doi: 10.1371/journal.pone.0225135 (PMC6855647; doi:10.1371/journal.pone.0225135)
Supplement: S1 File — (XLSX) [file pone.0225135.s002.xlsx]

## Sheet: Foglio1
code pts	AGE	sex (male=1)	comorbitiy=1	patient status (citizen EU=0, immigrant=1, visitor from endemic country=2)	country infection 1=West africa	purpose of travel (tourism=0, businnes=1, education=2, humanitarian aid=3, visiting friends and relatives=4, other=5)	PREVIOUS malaria (no=0, yes=1)	LENGHT OF STAY (DAYSi)	DELAY DIAGNOSIS (DAY)	DELAY CURE (DAYS)	chemoprophylaxis (none=0, standby treatment=1, atovaquone-proguanil=2, mefloquine=3, doxycycline=4, chloroquine=5, chloroquine-proguanil=6	compliance (no=0, yes=1)	LENGHT OF HOSPITALIZATION	N# WHO criteria	hyperparasitemia	first line treatment (no=0, yes=1)	art+chin=1	artemisin=1	LENGHT OF TREATMENT	ICU (sì=1)	parassitemia baseline %	time to parasitemia<1%(H)	parasite clearance time	PLT 1ST DAY	Hb 1ST DAY	creat 1ST DAY	bil 1ST DAY	AST 1ST DAY	ALT 1ST DAY	supportive therapy (no=0,yes=1) antibiotico, emotrasfus, dialisi, ventilazione	mechanical ventilation	haemodialysis	exchange transfusion	erythrocyte apheresis	vasopressors	antibiotic	RBC transfusion	clotting factors transusion	complication under treatment (no=0,yes=1)	treatment failure	bacterial superinfection/sepsis	shock/SIRS	respiratory failure	pulmonary oedema	acute renal failure	coma	convulsions	metabolic acidosis	spontaneous bleeding
1	52	1	0	0	0	0	0	30	2	2	0	0	10	1	1	1	1	1	7	0	4	72	96	40000	12	1.04	1.4	27	41	1	0	0	0	0	0	1	0	0	1	0	1	0	0	0	0	0	0	0	0
2	55	0	1	0	0	0	0	90	5	5	0	0	7	1	0	1	0	0	6	0	4	72	120	39000	15.9	1.27	2.4	63	51	0	0	0	0	0	0	0	0	0	1	0	1	0	0	0	0	0	0	0	0
3	30	1	0	0	0	3	0	40	1	2	4	1	6	1	0	1	1	1	4	0	3		24	258000	15.3	0.89	0.8	122	125	1	0	0	0	0	0	1	0	0	0	0	0	0	0	0	0	0	0	0	0
4	19	1	0	1	1	4	1	100	1	1	0	0	7	2	1	1	0	0	6	0	7	72	144	69000	10.1	0.85	1.2	30	23	0	0	0	0	0	0	0	0	0	0	0	0	0	0	0	0	0	0	0	0
5	39	1	0	0	1	0	0	2	7	6	0	0	7	1	1	1	0	0	6	0	7	48	120	20000	14.4	0.67	1.5	41	60	0	0	0	0	0	0	0	0	0	0	0	0	0	0	0	0	0	0	0	0
6	46	1	0	1	1	4	0	4	3	3	0	0	6	1	1	1	0	0	6	0	7	120	120	137000	11	0.82	0.9	37	41	0	0	0	0	0	0	0	0	0	0	0	0	0	0	0	0	0	0	0	0
7	37	1	0	0	1	0	0	15	2	2	0	0	9	2	1	1	0	0	7	0	7	48	72	232000	16.9	1.18	1.2	107	185	0	0	0	0	0	0	0	0	0	0	0	0	0	0	0	0	0	0	0	0
8	29	0	1	0	1	3	1	75	2	2	0	0	8	1	1	1	0	0	7	0	7		168	97000	14	0.78	0.8	19	13	0	0	0	0	0	0	0	0	0	0	0	0	0	0	0	0	0	0	0	0
9	15	1	0	0	1	4	0	240	6	6	3	0	7	1	1	1	1	1	5	0	7		144	39000	11.1	0.3	2.1	90	105	1	0	0	0	0	0	1	0	0	0	0	0	0	0	0	0	0	0	0	0
10	19	0	0	2	1	5	0	12	6	6	0	0	7	1	1	1	0	0	7	0	7	72	144	51000	10.8	0.8	2.3	28	21	0	0	0	0	0	0	0	0	0	0	0	0	0	0	0	0	0	0	0	0
11	49	1	0	0	1	5	0	3	10	10	0	0	7	3	1	1	0	0	7	0	7		96	56000	13.7	1.24	2.02	169	116	1	1	0	0	0	0	0	0	0	0	0	0	0	0	0	0	0	0	0	0
12	21	0	0	0	1	0	1	12	2	2	4	1	8	1	1	1	0	0	8	0	7	96	96	50000	13	0.8	1.2	22	18	0	0	0	0	0	0	0	0	0	0	0	0	0	0	0	0	0	0	0	0
13	66	1	1	0	1	5	1	15	2	0	0	0	15	1	0	1	0	0	8	0	4		192	140000	9.6	1	1.3	16	18	1	0	0	0	0	0	1	0	0	0	0	0	0	0	0	0	0	0	0	0
14	28	1	0	0	1	0	0	7	6	6	0	0	6	2	1	1	0	0	6	0	7	48	96	51000	13.4	1.4	1.58	67	151	1	0	0	0	0	0	1	0	0	0	0	0	0	0	0	0	0	0	0	0
15	37	1	0	0	1	0	0	14	5	5	0	0	6	1	1	1	0	0	6	0	7		96	131000	16.1	1.4	2.3	75	53	0	0	0	0	0	0	0	0	0	0	0	0	0	0	0	0	0	0	0	0
16	36	1	0	1	1	4	0	30	5	5	0	0	5	1	1	1	0	0	5	0	7	48	96	64000	15.3	1.2	1.3	67	103	0	0	0	0	0	0	0	0	0	0	0	0	0	0	0	0	0	0	0	0
17	23	1	0	0	1	0	0	17	6	6	0	0	7	2	1	1	1	1	5	0	7	48	96	17000	15.2	1.8	1.2	37	30	0	0	0	0	0	0	0	0	0	0	0	0	0	0	0	0	0	0	0	0
18	29	1	0	1	1	4	1	30	33	33	0	0	4	1	0	1	0	0	4	0	4		72	112000	11.6	0.85	3	42	42	0	0	0	0	0	0	0	0	0	0	0	0	0	0	0	0	0	0	0	0
19	48	1	0	1	1	5	1	33	4	3	0	0	5	1	0	0	0	0	4	0	4		72	84000	14	1.08	3.3	47	62	0	0	0	0	0	0	0	0	0	0	0	0	0	0	0	0	0	0	0	0
20	32	1	0	1	1	4	0	330	0	0	0	0	7	2	0	1	0	0	7	0	4	72	144	11000	13.7	1	3.9	83	71	0	0	0	0	0	0	0	0	0	0	0	0	0	0	0	0	0	0	0	0
21	45	1	1	1	1	4	0	60	6	6	0	0	6	2	1	1	0	1	5	0	7	48	96	48000	13	0.8	4.6	46	39	0	0	0	0	0	0	0	0	0	0	0	0	0	0	0	0	0	0	0	0
22	43	0	0	0	1	0	0	90	9	9	0	0	9	1	0	1	0	0	8	0	4	48	120	94000	8.7	1.2	3.7	32	20	0	0	0	0	0	0	0	0	0	0	0	0	0	0	0	0	0	0	0	0
23	17	1	1	0	1	3	1	57	2	2	2	0	7	2	1	1	0	0	7	0	7	48	72	99000	13	0.73	2.7	34	20	0	0	0	0	0	0	0	0	0	0	0	0	0	0	0	0	0	0	0	0
24	40	1	0	0	1	0	0	15	15	15	0	0	8	2	1	1	0	0	8	0	7	96	144	30000	12.3	1.13	5.17	111	80	0	0	0	0	0	0	0	0	0	0	0	0	0	0	0	0	0	0	0	0
25	30	1	1	0	1	3	0	180	3	3	0	0	5	2	0	1	1	1	4	0	4	48	96	124000	15.6	0.93	3.7	34	27	1	0	0	0	0	0	1	0	0	1	0	1	0	0	0	0	0	0	0	0
26	55	1	0	0	0	0	0	30	7	7	0	0	30	2	1	1	1	1	3	0	7		144	13000	13.2	1.49	4.9	111	57	1	0	0	0	0	0	1	1	0	0	0	0	0	0	0	0	0	0	0	0
27	40	1	1	0	1	1	0	60	5	5	0	0	75	4	1	0	1	1	10	1	7	120	168	1000	11.5	0.6	1.4	400	250	1	1	0	0	0	1	1	1	1	1	0	1	1	1	1	0	1	0	1	1
28	63	1	0	0	1	1	0	22	4	4	0	0	60	5	1	1	1	1	10	1	7	120	168	14000	14.5	1.27	14.3	120	113	1	1	1	0	0	1	1	1	0	1	0	1	0	1	0	1	1	0	0	0
29	71	1	0	0	1	0	0	30	8	8	0	0	6	5	1	1	0	0	6	1	7	72	168	15000	13.8	1.11	5.4	60	45	1	1	0	0	0	1	1	1	0	1	0	1	0	1	0	1	0	0	0	0
30	33	1	1	0	1	0	0	21	4	4	0	0	10	4	1	1	0	0	10	1	7	96	192	11000	11.9		5.4	134	130	1	0	0	0	0	0	1	0	0	1	0	1	0	0	0	0	0	0	0	0
31	60	1	0	0	0	1	0	120	4	4	0	0	9	2	0	1	0	0	8	0	2	168	168	81000	7.9	1.04	2	41	22	1	0	0	0	0	0	1	0	0	0	0	0	0	0	0	0	0	0	0	0
32	53	1	1	0	1	0	0	30	4	3	0	0	18	2	0	1	1	1	9	0	4	108	240	54000	7.5	1	3.9	23	9	1	0	0	0	0	0	1	1	0	1	0	1	0	0	0	0	0	0	0	0
33	35	1	1	0	1	1	1	12	5	6	0	0	25	5	1	1	1	1	4	0	7	96	120	17000	7.4	3.29	3	108	33	1	1	0	0	0	0	0	1	0	1	0	0	0	1	0	1	0	0	0	0
34	41	0	0	0	0	4	0	30	5	5	0	0	28	3	0	1	0	0	22	1	2		216	181000	7.6		4.5	22	44	1	1	0	0	0	1	1	0	0	1	0	1	1	1	1	0	0	0	0	0
35	55	1	1	0	0	0	1	30	7	7	0	0	22	3	1	1	0	1	3	0	7	72	124	13000	13.2	1.49	4.9	120	57	1	0	0	0	0	0	1	1	0	1	0	1	0	0	0	0	0	0	0	0
36	38	1	0	1	0	4	1	20	3	3	0	0	7	1	1	1	0	1	1	0	7	72	72	103000	14.1	0.8	1.8	22	28	0	0	0	0	0	0	1	0	0	0	0	1	0	0	0	0	0	0	0	0
37	38	1	0	1	1	4	1	40	3	2	0	0	14	4	1	1	0	1	5	1	7	48	72	49000	12.4	1.28	4.68	200	86	1	1	0	0	0	0	1	0	0	0	0	1	0	1	0	0	1	0	0	0
38	54	1	0	1	1	1	0	11	5	2	0	0	8	2	1	1	0	0	7	0	8	72	144	93000	13.6	0.85	2.3	66	84	0	0	0	0	0	0	0	0	0	0	0	0	0	0	0	0	0	0	0	0
39	22	1	0	1	1		1	26	2	6	0	0	4	1	1	1	0	1	7	0	8	72	96	15000	11.9	0.81	2.36	31	20	0	0	0	0	0	0	0	0	0	0	0	0	0	0	0	0	0	0	0	0
40	40	0	1	0	0	0	0	14	0	0	0	0	7	1	0	1	0		7	0	4	48	72	278000	13.9	1.1	0.7	101	123	0	0	0	0	0	0	0	0	0	0	0	0	0	0	0	0	0	0	0	0
41	40	1	1	1	0	4	1	7	4	3	1	1	3	3	1	0	0	1	24	0	4	48	48	89000	15.5	0.86	0.5	30	22	0	0	0	0	0	0	1	0	0	0	0	0	0	0	0	0	0	0	0	0
42	39	1	0	1	1	4	1	44	14	14	0	0	4	2	1	1	1	1	5	0	7	24	48	27000	14	1.8	3.5	33	28	0	0	0	0	0	0	0	0	0	0	0	0	0	0	0	1	0	0	0	0
43	71	1	1	0	1	3	1	16	2	0	0	0	15	3	1	1	0	1	6	0	7	72	96	19000	13.5	0.9	0.9	52	38	0	0	0	0	0	0	1	0	0	0	0	1	0	0	0	0	0	0	0	0
44	21	1	0	2	0	0	1	15	7	7	0	0	3	1	1	1	0	1	3	0	7	48	72	118000	14.4	1.01	0.6	33	47	0	0	0	0	0	0	0	0	0	0	0	0	0	0	0	0	0	0	0	0
45	40	0	1	1	1	0	1	15	5	5	0	0	12	4	0	1	0	1	10	1	3	72	96	14000	10	0.88	3.8	235	79	1	0	0	0	0	0	1	0	0	1	0	1	0	1	1	0	1	0	1	0
46	21	0	0	1	1	0	0	20	1	1	0	0	8	3	0	0	0	1	9	0	4	48	120	107000	13	0.63	0.5	55	43	0	0	0	0	0	0	1	0	0	0	1	0	0	0	0	0	0	0	0	1
47	21	1	0	1	1	0	0	51	3	3	0	0	5	2	1	1	0	1	3	0	7	48	72	67000	14.6	1.04	1.1	40	32	0	0	0	0	0	0	0	0	0	0	0	0	0	0	0	0	0	0	0	0
48	38	1	0	1	1	5	1	16	4	4	0	0	4	3	0	1	0	1	8	0	4	24	48	29000	13.8	1.13	5.1	117	121	0	0	0	0	0	0	0	0	0	0	0	0	0	0	0	0	0	0	0	0
49	31	0	0	0	1	5	1	31	2	2	0	0	8	1	0	0	0	1	4	0	4	24	48	94000	13.2	0.9	0.7	46	49	0	0	0	0	0	0	0	0	0	0	0	0	0	0	0	0	0	0	0	0
50	52	1	0	1	1	4	1	30	7	7	1	0	2	1	0	1	0	1	3	0	3	48		269000	12.1		0.9	31	16	0	0	0	0	0	0	0	0	0	0	0	0	0	0	0	0	0	0	0	0
51	35	1	0	0	1		0	10	7	6	1	1	4	1	1	1	0	1	3	0	7	24	48	36000	12.5	1.94	0.8	30	45	0	0	0	0	0	0	1	0	0	0	0	0	0	0	0	1	0	0	0	0
52	55	0	1	1	1	4	0	8	22	22	0	0	8	2	0	1	0	1	3	0	4	24	24	69000	11.9	0.89	2.8	43	66	0	0	0	0	0	0	1	0	0	1	0	1	0	0	0	1	0	0	0	1
53	49	0	1	1	1	4	0	5	1	1	0	0	26	7	1	0	1	1	7	0	7	72	72	14000	6.3	2.14	1.6	85	21	1	0	0	0	0	0	1	1	0	1	0	1	0	1	1	1	0	0	0	0
54	29	1	0	1	1	4	0	30	2	2	0	0	3	1	1	1	0	1	3	0	7	48	72	45000	10.8	1.4	2.6	65	52	0	0	0	0	0	0	0	0	0	0	0	0	0	0	0	0	0	0	0	0
55	34	1	0	1	1	4	1	15	3	3	0	0	4	1	1	1	1	1	4	0	7	72	96	61000	14.6	1	2.4	28	20	0	0	0	0	0	0	1	0	0	0	0	0	0	0	0	0	0	0	0	0
56	42	1	0	1	1	4	1	29	8	8	0	0	6	2	1	1	0	0	6	0	5	96	144	23000	14.4		0.9	24	25	0	0	0	0	0	0	1	0	0	0	0	0	0	0	0	0	0	0	0	0
57	53	1	0	0	1	1	0	180	12	12	0	0	11	3	1	1	0	0	10	0	7	72	144	13000	11.4	1.1	1.1	67	80	0	0	0	0	0	0	0	0	0	0	0	0	0	0	0	0	0	0	0	0
58	43	1	1	1	1	4	0	95	4	4	0	0	5	0	0	1	0	0	10	0	7	72	72				0.8	15	13	0	0	0	0	0	0	0	0	0	0	0	0	0	0	0	0	0	0	0	0
59	43	1	0	0	1	0	0	23	3	3	0	0	9	1	0	0	1	1	7	0	4	48	72	64000	15.1	1.01	1.7	106	141	0	0	0	0	0	0	1	0	0	0	0	1	0	0	0	0	0	0	0	0
60	47	1	0	0	1	1	1	120	2	2	0	0	7	1	1	0	1	1	7	0	7	72	96	39000	13.2	0.68	1.2	14	12	0	0	0	0	0	0	0	0	0	0	0	0	0	0	0	0	0	0	0	0
61	43	1	0	0	1	1	0	19	3	2	0	0	3	1	0	1	0	0	14	0	3	48	48	48000	11.9	1.2	0.8	335	317	0	0	0	0	0	0	1	0	0	0	0	0	0	0	0	0	0	0	0	0
62	45	1	1	1	1	4	0	31	1	1	0	0	5	0	1	0	0	1	3	0	7	72	72	45000	12.3	1.6	1.5	52	47	0	0	0	0	0	0	0	0	0	0	0	0	0	0	0	0	0	0	0	0
63	49	1	1	1	1	4	0	17	2	5	0	0	5	0	0	0	0	1	4	0	7	48	72	55000	12.6	1.3	2.4	38	44	0	0	0	0	0	0	0	0	0	0	0	0	0	0	0	0	0	0	0	0
64	27	0	0	1	0	5	0	365	5	1	0	0	4	1	0	1		1	3	0	3	48	96	54000	7.9	0.7	1.8	39	25	0	0	0	0	0	0	0	0	0	0	0	0	0	0	0	0	0	0	0	0
65	35	1	1	1	1	4		90	1	5	0	0	4	2	1	1		1	3	0	6	48	96	15000	12.4	1.2	1.2	128	94	0	0	0	0	0	0	0	0	0	0	0	0	0	0	0	0	0	0	0	0
66	20	1	0	1	1	4	1	30	1	4	0	0	6	0	0	1		1	5	0	5	24	96	30000	15.4	1.1	0.9	39	20	0	0	0	0	0	0	0	0	0	0	0	0	0	0	0	0	0	0	0	0
67	36	1	0	1	1	4	1	17	1	7	0	0	4	0	0	0	0	1	3	0	5	48	48	80000	12.9	1.28	1	25	30	0	0	0	0	0	0	0	0	0	0	0	0	0	0	0	0	0	0	0	0
68	30	0	0	1	1		0	60	7	7	0	0	2	1	0			1	3	0	2			64000	10.8	0.62	1.3	400	400	0	0	0	0	0	0	1	0	0	0	0	0	0	0	0	0	0	0	0	0
69	43	1	1	1	0		1	23	5	4	0	0	6	1	0			0	3	0	5	48		93000	13	1.15	0.8	17	32	0	0	0	0	0	0	0	0	0	0	0	0	0	0	0	0	0	0	0	0
70	45	0	0	0	1	3	0	7	2	2	0	0	7	1	0			1	3	0	5	48		79000	13.2	0.81	0.8	32	32	0	0	0	0	0	0	0	0	0	0	0	0	0	0	0	0	0	0	0	0
71	54	1	1	0	1	1	0	11	2	1	0	0	5	1	0			1	5	0	5	48		62000	14.9	1.3	1.3	98	66	0	0	0	0	0	0	1	0	0	0	0	0	0	0	0	0	0	0	0	0
72	36	1	0	1	0	1	1	180	1	5	1	1	5	0	0		1	1	3	0	8	72	72	82000	12.9	0.9	2.3	31	42	0	0	0	0	0	0	0	0	0	0	0	0	0	0	0	0	0	0	0	0
73	29	1	0	1	0	5	0	365	2	15	0	0	5	0	0	0	0	1	3	0	5	24	48	92000	11.6	0.61	1	14	14	0	0	0	0	0	0	0	0	0	0	0	0	0	0	0	0	0	0	0	0
74	16	0	0	0	1	0	0	8	2	8	0	0	8	1	0	1	0	1	4	0	1	24	72	160000	7.7	0.6	1.9	89	64	0	0	0	0	0	0	0	0	0	0	0	0	0	0	0	0	0	0	0	0
75	30	1	0	1	1	4	1	19	1	1	0	0	4	0	0	1	0	1	3	0	5	72	96	106000	13.7	1.1	0.3	35	37	0	0	0	0	0	0	0	0	0	0	0	0	0	0	0	0	0	0	0	0
76	47	1	1	0	1	1	1	254	2	2	0	0	5	1	1	1	0	1	5	0	7	48	72	72000	15.7	0.83	1.2	48	30	0	0	0	0	0	0	0	0	0	0	0	0	0	0	0	0	0	0	0	0
77	45	1	0	1	1	4	0	14	2	4	0	0	4	0	0	1	0	1	3	0	27	24	48	111000	12.3	1.06	0.6	28	13	0	0	0	0	0	0	0	0	0	0	0	0	0	0	0	0	0	0	0	0
78	28	1	0	0	0	3	0	90	1	2	0	0	5	0	0	1	0	1	3	0	5	24	48	69000	15.4		0.8	56	49	0	0	0	0	0	0	0	0	0	0	0	0	0	0	0	0	0	0	0	0
79	51	1	0	1	0	3	0	90	2	2	1	0	5	0	0	1	0	1	3	0	5	24	72	52000	12.1	0.84	1.2	38	18	0	0	0	0	0	0	0	0	0	0	0	0	0	0	0	0	0	0	0	0
80	32	1	0	1	1	1	0	90	1	5	0	0	9	3	1	1	0	1	5	1	7	72	96	11000	11	1.6	6.6	209	129	1	0	1	0	0	1	1	0	0	0	0	0	0	0	0	1	0	0	0	0
81	29	1	0	2	1	4	1	30	4	1	0	0	4	1	1	1	0	1	3	0	7		48	102000	13.2	1.02	2.1	45	20	0	0	0	0	0	0	0	0	0	0	0	0	0	0	0	0	0	0	0	0
82	57	1	1	1	1	4	0	25	1	2	0	0	10	0	0	1	0	1	5	0	5	24	48	129000	14.4	2.02	0.52	26	22	0	0	0	0	0	0	0	0	0	0	0	0	0	0	0	0	0	0	0	0
83	18	0	0	1	1	5	1	365	1	11	0	0	4	2	0	1	0	1	3	0	5	48	72	27000	11	1.22	7.5	124	250	0	0	0	0	0	0	0	0	0	0	0	0	0	0	0	0	0	0	0	0
84	40	1	0	1	0	3	1	365	1	1	0	0	5	0	0	1	0	1	5	0	5	24	24	122000	15.7	0.87	2.9	30	36	0	0	0	0	0	0	0	0	0	0	0	0	0	0	0	0	0	0	0	0
85	31	1	0	1	0	0	0	60	2	7	0	0	8	1	1	1	0	1	3	0	5	24	48	23000	11.2	0.92	0.8	14	16	0	0	0	0	0	0	0	0	0	0	0	0	0	0	0	0	0	0	0	0
86	18	1	0	1	0	5	1	365	1	1	0	0	7	1	0	1	0	1	3	0	1	24	24	40000	6.2	0.4	0.6	12	42	0	0	0	0	0	0	1	1	0	0	0	0	0	0	0	0	0	0	0	0
87	46	1	0	0	1	0	1	58	1	3	0	0	5	1	0	1	0	1	3	0	1	24	48	59000	12.6	0.5	3.5	30	18	0	0	0	0	0	0	0	0	0	0	0	0	0	0	0	0	0	0	0	0
88	24	1	0	0	1	1	0	365	1	1	0	0	4	0	0	1	0	1	3		5	24	48	85000	14.8	1.2	0.6	170	59	0	0	0	0	0	0	0	0	0	0	0	0	0	0	0	0	0	0	0	0
89	47	1	0	0	0	0	0	27	1	3	0	0	5	1	1	1	0	1	3	0	4	24	48	38000	13.8	1.04	1.1	56	86	0	0	0	0	0	0	0	0	0	0	0	0	0	0	0	0	0	0	0	0
90	29	1	0	0	1	0	0	62	1	4	0	0	4	1	0	1	0	1	3	0	4	24	24	62000	12.9	0.62	3.8	18	16	0	0	0	0	0	0	0	0	0	0	0	0	0	0	0	0	0	0	0	0
91	52	0	0	0	1	0	0	29	1	2	0	0	5	1	1	1	0	1	3	0	5	24	48	129000	15.6	0.75	0.3	21	15	0	0	0	0	0	0	0	0	0	0	0	0	0	0	0	0	0	0	0	0
92	29	1	0	1	1	1	0	30	1	5	0	0	9	1	0	1	0	1	3	0	1	24	48	48000	15.3	1.16	3.1	34	58	0	0	0	0	0	0	0	0	0	0	0	0	0	0	0	0	0	0	0	0
93	61	1	0	2	0	1	0	365	1	1	0	0	6	0	0	1	0	1	3	0	1	24	24	70000	14.7	0.8	0.5	348	167	0	0	0	0	0	0	0	0	0	0	0	0	0	0	0	0	0	0	0	0
94	49	0	0	1	0	3	0	14	1	2	0	0	15	3	0	1	0	1	7	1	3	24	48	750000	13	1.54	0.92	141	104	1	1	0	0	0	0	1	0	0	0	0	0	0	1	1	1	0	0	0	0
95	61	0	0	0	0	3	1	17	3	3	0	0	8	1	0	0	0	0	5	0	1	24	24	79000	13.3	0.6	1.9	232	307	0	0	0	0	0	0	1	0	0	0	0	0	0	0	0	0	0	0	0	0
96	55	1	0	0	0	1	1	173	17	16	0	0	5	1	0	1	0	1	3	0	1	24	48	127000	7.2	0.9	1.47	36	16	1	0	0	0	0	0	1	1	0	0	0	0	0	0	0	0	0	0	0	0
97	28	1	0	0	1	0	0	3	2	2	0	0	8	1	0	1	0	1	4	0	0.9	24	48	79000	16.8	1.3	7	40	25	1	0	0	0	0	0	0	0	0	0	0	0	0	0	0	0	0	0	0	0
98	43	1	0	0	1	1	1	240	9	9	0	0	27	3	0	1	0	0	10	1	2		48	127000	11.2	1.09	1.9	72	49	1	1	0	0	0	1	1	0	0	1	0	1	1	0	0	0	0	0	0	0
[truncated: 4 more columns]
